# Supplementary material for: Molecular Mechanism and Pathways of Spontaneous Preterm Birth in Different Gestational Tissues: A Systematic Review of Transcriptome Studies
Source: Int J Mol Sci. 2026 Jul 4;27(13):6006. doi: 10.3390/ijms27136006 (PMC13361238; doi:10.3390/ijms27136006)
Supplement: Supplementary file 1 [file ijms-27-06006-s001.zip]

Archive with 1 entries (1 files):
- ijms-4333061-supplementary.pdf
